# Supplementary material for: Metabolic response of Scapharca subcrenata to heat stress using GC/MS-based metabolomics
Source: PeerJ. 2020 Jan 28;8:e8445. doi: 10.7717/peerj.8445 (PMC6993748; doi:10.7717/peerj.8445)
Supplement: Supplemental Information 9 [file peerj-08-8445-s009.xlsx]

## Sheet: 0-2
Metabolites	VIP value	p value	Fold Change(2/0)	Mass	RT（min）	S-0-1	S-0-2	S-0-3	S-0-4	S-0-5	S-0-6	S-2-1	S-2-2	S-2-3	S-2-4	S-2-5	S-2-6
Glutaric Acid	2.22054	6.54565e-05	0.562914	147	11.552	2.23044	1.67474	1.86649	1.72217	1.93381	1.54556	1.03666	1.22727	1.04763	0.917825	1.19827	0.749323
Biphenyl	2.27532	0.00016178	1.78969	153	5.38937	1.12343	1.21296	1.68994	1.65218	2.00219	2.01927	2.4128	2.413	3.12135	3.22242	3.12783	3.06254
azelaic acid	2.2414	0.000261664	0.551916	201	16.5358	4.96005	3.92137	4.60707	3.68264	3.62392	3.27597	2.97677	2.0801	2.51043	2.23278	1.81317	1.67194
glutamic acid	2.24141	0.000308209	0.739983	230	14.3204	25.1197	28.5436	30.2291	24.4988	32.2831	29.4179	19.1754	19.8357	21.7214	23.2792	20.4951	21.3585
lactitol	2.3022	0.000362563	0.453532	229	19.457	0.526114	0.417596	0.450437	0.414105	0.392583	0.40169	0.255985	0.206613	0.257959	0.240859	0	0.218913
Sophorose	2.06576	0.000433639	1.35592	233	17.1032	2.54077	2.75542	2.29051	2.73707	3.16257	3.51334	3.8798	3.95525	4.05047	3.8665	3.48683	3.81133
glucose-6-phosphate	2.18456	0.000518593	0.44571	91	23.0415	4.13991	2.97675	3.23659	2.71622	3.8187	2.02277	1.2969	1.31006	1.74255	1.13762	0.976248	1.96542
6-hydroxy caproic acid dimer	2.18484	0.000677801	0.57629	187	15.2577	2.20606	1.77418	2.10372	1.5643	1.60328	1.39937	1.35755	1.02551	1.13727	0.989664	0.837497	0.790512
quinolinic acid	2.10186	0.000867991	1.66361	194	11.0811	0.248471	0.291704	0.443666	0.419911	0.473685	0.577861	0.569623	0.624271	0.757842	0.752342	0.671733	0.708849
Carbazole	2.13424	0.000877546	2.01073	167	6.46856	0.158917	0.185294	0.256209	0.287099	0.439986	0.370921	0.426662	0.452021	0.627439	0.673953	0.591482	0.643519
aspartic acid	2.14223	0.000985009	0.774456	156	13.1062	830.233	886.345	1010.07	874.468	1078.92	1015.86	686.244	678.404	783.914	809.003	689.138	764.517
adipic acid	2.15377	0.00105713	0.717483	111	12.9093	1.24519	1.02717	1.22975	1.00618	0.972167	0.925121	0.876102	0.759349	0.870481	0.70037	0.666428	0.723167
O-Phosphorylethanolamine	2.15296	0.00175702	1.59954	188	16.3033	32.8227	34.7956	20.541	25.8889	34.3277	27.5911	46.3143	39.6774	46.1121	46.4581	62.9767	39.9286
1,5-Anhydroglucitol	1.91039	0.00207185	1.33869	231	16.9605	5.4832	6.43125	5.64585	6.89747	7.83376	8.53924	9.55715	9.68243	9.77376	8.68832	8.21988	8.73822
3-Indoleacetonitrile	2.03323	0.00238336	0	110	17.0635	0.449762	0.467074	0.443816	0.164982	0.494056	0	0	0	0	0	0	0
cyclohexylsulfamic acid	2.02838	0.00256038	0.149381	208	15.4583	0.499988	1.48098	1.18444	1.01016	1.73836	0.450852	0	0.457529	0	0.162498	0	0.330746
1-Hexadecanol	2.00298	0.0032784	1.60358	299	18.9947	0.333038	0.318929	0.52472	0.490639	0.575088	0.65935	0.602486	0.628139	0.907538	0.873547	0.823004	0.818493
Menthone	1.92957	0.00377703	1.51342	197	15.2005	1.64379	2.1794	1.47156	1.6894	2.08326	2.62109	2.49506	3.07498	3.67892	2.43853	3.318	2.68414
Erythrose	1.93038	0.00651813	1.31415	262	12.1902	1.13253	1.08813	1.3414	1.26957	1.27563	1.38846	1.37392	1.61472	1.97182	1.86454	1.68817	1.33732
taurine	1.9949	0.0073375	1.29301	188	14.897	125.985	126.987	127.01	132.059	148.647	155.124	169.512	146.948	178.822	164.892	224.779	169.902
Glucosaminic acid	1.83561	0.011831	0.331331	200	18.0599	1.51143	1.22981	0.577184	0.213903	1.40843	0.939302	0.473835	0.270313	0.349147	0.171264	0.478443	0.205244
2-hydroxypyridine	1.79196	0.0120809	1.27042	152	5.80451	23.5043	27.8975	28.1329	32.1115	32.4798	38.5652	36.5327	32.9024	44.2807	42.0273	39.5029	36.8479
Cytosin	1.70041	0.0144401	1.48335	254	13.1305	4.54615	6.24552	6.61483	6.13789	8.90574	11.3446	9.71452	13.8493	9.47459	10.6524	11.3576	9.91457
cytidine-monophosphate degr prod	1.80324	0.0152892	/	217	23.4527	0	0	0	0	0	0	0	0	3.29802	1.61444	2.74455	3.02474
alpha-Tocopherol	1.79819	0.0154088	1.4896	237	8.10627	11.6921	7.16482	9.97546	8.67917	5.74295	9.65566	9.59109	14.5899	9.41374	14.3966	14.2334	16.5906
2,3-Dihydroxypyridine	1.77576	0.0156848	1.39997	241	13.5774	0.319785	0.354442	0.331724	0.355648	0.413545	0.574813	0.502403	0.392783	0.601218	0.566103	0.65717	0.570187
m-cresol	1.71091	0.0180003	1.35424	165	6.2235	3.46431	3.92551	4.80707	5.15208	6.66915	7.05445	6.52973	5.88584	7.65191	7.38364	7.43732	7.19133
oleic acid	1.72624	0.018448	0.695817	199	21.9854	0.470282	0.3724	0.469461	0.566215	0.488486	0.416739	0.378449	0.255483	0.299187	0.290152	0.211343	0.50225
creatine degr	1.70893	0.0200195	1.28062	262	5.62366	5.851	6.65937	5.81909	7.1722	7.48382	9.16068	8.30978	7.38408	10.9286	8.83498	9.77769	8.7382
adenine	1.7731	0.0200416	1.60554	265	17.5278	25.2769	29.1406	10.9062	45.8673	48.4724	23.5572	41.8529	44.3883	62.4585	41.9377	53.3528	50.1773
Mevalonic acid lactone	1.63671	0.0216719	1.24053	115	4.98435	1.82289	1.57877	2.6727	2.13589	2.06019	2.1873	2.40383	2.45921	3.03974	2.71862	2.42965	2.40312
Nicotinoylglycine	1.65994	0.0218007	1.21774	207	5.73462	8.42053	8.61102	11.5845	10.6834	11.9736	11.5128	11.8796	11.3226	14.42	14.391	12.3347	12.109
4-Hydroxymethyl-3-methoxyphenoxyacetic acid	1.68588	0.0234851	1.19333	225	6.29449	0.750003	0.798865	0.953511	0.988187	1.03865	1.11957	1.05692	1.03969	1.19528	1.25784	1.13226	1.05888
Diglycerol	1.62603	0.0269063	0.453028	103	25.368	5.34585	2.27451	4.0713	4.33721	1.87513	2.33334	2.28422	1.25289	1.43525	0.580821	0.454637	3.16027
1-Hydroxyanthraquinone	1.55557	0.0271206	1.26309	281	5.32077	0.735567	0.776791	1.05855	0.983107	1.06318	1.20384	1.27952	1.03414	1.32892	1.46322	1.10218	1.14448
Prostaglandin E2	1.56577	0.0273042	1.26579	225	5.81546	0.971067	1.03329	1.34811	1.2605	1.31284	1.52088	1.44349	1.42241	1.97085	1.75253	1.43201	1.40465
4-methylumbelliferone	1.56796	0.0331934	1.26541	233	12.4762	1.16954	1.00687	0.89077	0.969316	1.29931	1.2184	1.21519	1.40816	1.80738	1.2449	1.46273	1.15542
1-Methylhydantoin	1.50198	0.0373144	1.22637	116	7.0244	43.7799	42.4333	62.8182	52.2074	62.1688	54.8613	58.3719	56.8322	76.4921	74.7897	59.4453	64.3854
Carbobenzyloxy-L-leucine deg	1.50031	0.0379931	1.33522	186	9.00103	0.439504	0.337035	0.327738	0.27147	0.330108	0.472771	0.498813	0.454717	0.616164	0.341829	0.567205	0.430221
lactic acid	1.39175	0.0400359	1.28211	147	6.09916	5.47452	3.88909	4.75194	4.25395	6.20543	5.05695	5.57958	8.12456	7.12609	5.07202	5.4151	6.67397

## Sheet: 0-24
Metabolites	VIP value	p value	Fold Change(24/0)	Mass	RT（min）	S-0-1	S-0-2	S-0-3	S-0-4	S-0-5	S-0-6	S-24-1	S-24-2	S-24-3	S-24-4	S-24-5	S-24-6
lactitol	2.09784	1.04379e-09	0	229	19.457	0.526114	0.417596	0.450437	0.414105	0.392583	0.40169	0	0	0	0	0	0
Glutaric Acid	2.04286	4.90379e-07	0.21387	147	11.552	2.23044	1.67474	1.86649	1.72217	1.93381	1.54556	0.451817	0	0.480291	0.5316	0.476489	0.406643
azelaic acid	2.02571	1.23244e-06	0.31755	201	16.5358	4.96005	3.92137	4.60707	3.68264	3.62392	3.27597	1.29193	1.30042	1.30649	1.39104	1.30152	1.05236
oxamic acid	2.00154	3.96629e-06	0.660082	190	6.16929	1.45836	1.35496	1.6807	1.46399	1.499	1.36426	0.939844	0.999256	1.01306	1.00082	1.02084	0.84894
6-hydroxy caproic acid dimer	1.99727	4.30608e-06	0.334816	187	15.2577	2.20606	1.77418	2.10372	1.5643	1.60328	1.39937	0.615196	0.620139	0.656783	0.602591	0.545715	0.525667
Biphenyl	1.98797	5.00986e-06	2.12664	153	5.38937	1.12343	1.21296	1.68994	1.65218	2.00219	2.01927	3.1577	3.58115	3.50849	3.78019	3.68743	2.91336
adipic acid	1.97988	1.1851e-05	0.31829	111	12.9093	1.24519	1.02717	1.22975	1.00618	0.972167	0.925121	0.423274	0.294207	0.467588	0.427493	0.426273	0
quinolinic acid	1.96111	1.6267e-05	2.19687	194	11.0811	0.248471	0.291704	0.443666	0.419911	0.473685	0.577861	0.759037	0.987636	0.88822	1.02751	0.890939	0.84062
oleic acid	1.93232	3.07269e-05	0.484752	199	21.9854	0.470282	0.3724	0.469461	0.566215	0.488486	0.416739	0.159226	0.190757	0.272596	0.203599	0.281701	0.241467
tartaric acid	1.90288	5.65596e-05	0.346726	269	13.6102	0.280586	0.214616	0.287941	0.281887	0.3122	0.261506	0.122555	0.110954	0.0955142	0.0524544	0.0118667	0.174849
Elaidic acid	1.84807	0.000179677	0.543481	199	22.0382	0.432445	0.353239	0.370795	0.463175	0.402866	0.382833	0.115108	0.182527	0.246232	0.197287	0.272023	0.294087
histidine	1.81311	0.000396804	0.507706	254	18.2801	15.406	18.4684	13.3014	12.8794	14.0207	11.9473	7.59339	9.68276	5.15912	4.00376	7.35205	9.88338
taurine	1.7878	0.00043072	1.42243	188	14.897	125.985	126.987	127.01	132.059	148.647	155.124	176.255	210.116	195.204	219.245	205.42	154.192
phloroglucinol	1.77886	0.00088975	2.24398	180	11.472	0.466861	0.376059	0.619516	0.591571	0.663319	0.73347	1.00479	1.15114	1.1781	1.27395	1.14826	1.98728
cyclohexylsulfamic acid	1.74917	0.00089794	0.0560077	208	15.4583	0.499988	1.48098	1.18444	1.01016	1.73836	0.450852	0	0	0.130736	0	0	0.22574
Nicotinoylglycine	1.72921	0.00121308	1.32287	207	5.73462	8.42053	8.61102	11.5845	10.6834	11.9736	11.5128	12.404	14.005	14.7579	14.8127	14.1914	12.8863
1-Methylhydantoin	1.73537	0.0012727	1.39068	116	7.0244	43.7799	42.4333	62.8182	52.2074	62.1688	54.8613	60.428	70.9713	80.5972	79.8468	75.8824	74.8846
5-Methoxytryptamine	1.72587	0.00142718	1.35292	174	6.06198	34.0278	32.4943	45.5498	34.6155	41.9401	40.64	45.4701	51.6361	49.672	47.3245	56.0219	60.0571
1-Hexadecanol	1.7196	0.00146052	1.78513	299	18.9947	0.333038	0.318929	0.52472	0.490639	0.575088	0.65935	0.592145	0.727183	0.984758	0.918632	1.0111	0.946197
cis-gondoic acid	1.71777	0.00161369	0.535856	129	23.3306	2.65154	2.92586	2.21639	3.08766	3.50673	4.52356	1.34611	1.58981	1.80561	2.10276	1.67909	1.61059
D-Talose	1.70679	0.00184992	1.95112	160	17.9073	16.1854	9.33134	16.4296	17.0877	8.78749	14.002	17.9815	19.6431	28.4614	27.5705	35.2131	30.778
2-Amino-3-methyl-1-butanol	1.69713	0.00195244	1.33264	202	7.94894	0.136038	0.132335	0.189672	0.188371	0.175263	0.215448	0.223879	0.228087	0.22544	0.224747	0.232717	0.24725
Gallic acid	1.66965	0.00218803	1.22654	281	7.83068	7.25223	7.17068	9.4057	8.04657	8.66327	9.22234	10.9949	10.7683	10.0523	9.59479	9.97921	9.64419
3-Indoleacetonitrile	1.67048	0.00238336	0	110	17.0635	0.449762	0.467074	0.443816	0.164982	0.494056	0	0	0	0	0	0	0
glycerol	1.67663	0.00242783	0.82377	205	9.57197	46.9081	40.2616	46.2021	47.509	54.7775	46.9703	39.0759	35.1098	40.4824	39.9289	40.342	37.8819
O-Phosphorylethanolamine	1.63887	0.00286261	1.75618	188	16.3033	32.8227	34.7956	20.541	25.8889	34.3277	27.5911	42.8155	35.5371	48.9757	60.6431	70.9545	50.1033
Erythrose	1.64568	0.00289581	1.31264	262	12.1902	1.13253	1.08813	1.3414	1.26957	1.27563	1.38846	1.30185	1.73521	1.78421	1.82027	1.75717	1.4405
glucose-6-phosphate	1.62181	0.00342255	0.367369	91	23.0415	4.13991	2.97675	3.23659	2.71622	3.8187	2.02277	1.25558	2.22985	0	1.10191	0	2.35995
pimelic acid	1.61699	0.00373103	0.142905	125	14.1293	1.04108	0	0.994483	0.827049	0.86353	0.731756	0	0	0.323183	0.313872	0	0
methionine sulfoxide	1.60517	0.00383797	5.27563	128	16.348	0	0	0	0	0	1.64991	2.20695	1.34505	1.24759	1.34242	1.26391	1.29838
glycolic acid	1.62408	0.00392585	0.841903	147	6.35486	10.7015	8.66162	11.4529	9.59167	10.6376	10.3591	8.26759	8.68271	8.96563	8.94126	8.89575	7.94361
oxalic acid	1.61441	0.00462165	4.22297	147	10.3805	2.85586	3.87075	0.860452	1.12538	1.53732	2.79549	12.2159	6.61574	11.9959	4.26307	4.72379	15.2753
alanine	1.60443	0.00483898	0.773009	116	6.7973	827.25	1017.25	888.302	817.618	1080.69	823.513	742.232	743.233	705.013	537.645	726.125	762.226
2'-Deoxycytidine 5'-triphosphate degr prod	1.58463	0.00545122	1.26355	58	5.11909	954.518	812.744	1304.88	979.27	1053.14	1067.11	1238.86	1207.2	1288.92	1438.07	1390.63	1234.5
Pyruvic acid	1.60257	0.00549915	1.44807	174	5.94419	1.18775	1.1331	1.46208	1.15392	1.29787	1.18679	1.33569	1.91134	1.44577	1.94686	1.76924	2.33798
Mevalonic acid lactone	1.58139	0.00570508	1.38306	115	4.98435	1.82289	1.57877	2.6727	2.13589	2.06019	2.1873	2.33889	3.4368	3.0955	3.12947	2.69076	2.53838
Analyte 138	1.55725	0.0060496	1.882	171	8.23555	0.302461	0.183501	0.446721	0	0.382824	0.328536	0.418374	0.532381	0.563921	0.474539	0.569212	0.535666
(+-)-Dihydrocarveol	1.56861	0.00669467	0.442674	121	24.8767	1.04929	0.984605	0.483986	1.33123	1.02691	1.64753	0.224641	0.395363	0.629199	0.429414	0.78887	0.420319
palmitic acid	1.5546	0.00693562	0.722936	314	19.7839	8.03945	7.89859	7.77825	10.145	9.161	9.96044	4.27784	6.04294	7.121	5.86003	8.52207	6.47922
Glucosaminic acid	1.57247	0.00711089	0.224692	200	18.0599	1.51143	1.22981	0.577184	0.213903	1.40843	0.939302	0.64003	0.182536	0.182345	0.227845	0	0.0884464
2,3-Dihydroxypyridine	1.5261	0.00713372	1.53457	241	13.5774	0.319785	0.354442	0.331724	0.355648	0.413545	0.574813	0.797422	0.589238	0.685303	0.521204	0.519731	0.493283
O-phosphonothreonine	1.55646	0.00736962	0.588669	71	12.3727	24.6939	15.7641	16.7767	14.6582	12.956	18.0367	12.0137	9.44273	6.50802	14.3843	11.5728	6.64413
p-benzoquinone	1.53593	0.00816672	1.27036	121	5.2437	22.2916	20.1241	31.6097	26.3034	30.6165	27.4658	29.0148	32.5692	35.9241	36.7403	34.3999	32.5906
hydroxylamine	1.5227	0.00858157	1.2798	249	6.99804	7.32713	6.68303	10.5294	8.12016	10.344	8.36747	9.67753	10.5814	11.3968	11.8365	11.8573	10.3955
3-Hydroxynorvaline	1.4951	0.00996362	1.31174	172	5.28803	0.334724	0.310483	0.465542	0.408334	0.46219	0.364787	0.490155	0.54514	0.586481	0.556727	0.504764	0.394163
methyl hexadecanoate	1.49664	0.010702	0	87	18.4746	0.226179	0.231998	0.268791	0	0.272718	0	0	0	0	0	0	0
Menthone	1.46799	0.0108783	1.54536	197	15.2005	1.64379	2.1794	1.47156	1.6894	2.08326	2.62109	3.94482	2.9987	3.33465	3.424	2.32282	2.038
3-aminopropionitrile	1.49507	0.0111275	1.25698	239	10.7055	15.3739	14.2899	22.446	18.0122	20.9863	19.3653	20.0821	22.2851	25.0894	25.3888	23.4765	22.5416
4-hydroxybutyrate	1.51215	0.0114735	0	235	5.19471	0.0577501	0.0508507	0	0	0.0718692	0.0588659	0	0	0	0	0	0
hypoxanthine	1.50127	0.0121777	0.236105	265	16.6517	35.0755	56.3028	16.7182	30.0068	54.6746	100.174	18.3449	15.0379	9.05967	5.40112	16.6193	4.70439
Prostaglandin E2	1.45665	0.013272	1.25156	225	5.81546	0.971067	1.03329	1.34811	1.2605	1.31284	1.52088	1.51355	1.5498	1.54965	1.82759	1.51127	1.36813
terephthalic acid	1.46349	0.0139033	/	128	16.4543	0	0	0	0	0	0	0.633679	0.364214	0	0.475618	0	0.433727
3-(1-Pyrazolyl)-L-alanine	1.47334	0.014672	0.14117	244	14.4786	0.24343	0.203369	0	0.108934	0.109128	0.224012	0	0	0	0	0.125482	0
D-(glycerol 1-phosphate)	1.42906	0.0155811	1.30924	300	16.0183	12.1764	14.3688	12.6512	12.2836	18.313	14.7536	15.7282	15.1655	22.583	17.6204	20.2186	19.3765
tryptophan	1.42061	0.0160183	0.650415	202	21.8383	76.2225	36.6175	81.3271	49.9283	55.1996	64.8692	33.2079	35.6594	37.8249	36.5521	42.884	50.7293
phthalic acid	1.45915	0.0160261	0	236	18.6825	0.107207	0.138653	0	0	0.10869	0.193431	0	0	0	0	0	0
adenosine	1.42643	0.0171266	1.63114	230	24.3616	10.4257	11.743	14.314	9.52246	9.54869	7.92588	20.1288	17.2265	16.5871	7.31696	20.1531	22.1319
thymidine 5'-monophosphate degr prod	1.42334	0.0171776	0.228743	155	12.9538	5.49512	5.70017	0.263489	5.21527	2.82314	1.9458	2.28875	0.365515	0.253818	0.819746	0.322517	0.854583
thymidine	1.42705	0.0173472	0.163193	155	12.6931	2.39112	2.56952	0	2.5429	1.36615	0.850618	1.23839	0	0.166814	0	0.181086	0
cytidine-monophosphate degr prod	1.40747	0.0191877	/	217	23.4527	0	0	0	0	0	0	3.71676	2.68434	0	1.49512	0	2.37737
2-Hydroxyquinoline	1.41093	0.0198127	0.476381	216	12.8478	0.508711	0.690379	0.443351	0.257783	0.599292	0.257877	0.277766	0.34346	0.198195	0	0.227795	0.266353
dibenzofuran	1.40035	0.0201862	1.19669	168	5.34372	1.38776	1.31135	1.96422	1.65421	1.86245	1.76812	1.80739	1.97909	2.13937	2.10699	1.97687	1.89512
Diglycerol	1.38262	0.0202394	0.460278	103	25.368	5.34585	2.27451	4.0713	4.33721	1.87513	2.33334	0.878527	1.06717	0.884282	1.76588	2.97438	1.74456
3-hydroxybutyric acid	1.40149	0.0203149	0.0472966	147	7.72042	1.20479	2.48322	0.27682	0.907661	1.59338	0	0	0.305813	0	0	0	0
hydrocinnamic acid	1.39141	0.0213837	1.24759	104	7.96294	0.567423	0.469017	0.80484	0.563914	0.750428	0.625352	0.664568	0.796474	0.824407	0.834249	0.805469	0.791954
palmitoleic acid	1.38147	0.0215368	0.552724	199	20.0098	0.24053	0.318002	0.319676	0.416377	0.305242	0.213413	0.0348334	0.26889	0.111897	0.163598	0.294889	0.128114
spermidine	1.36669	0.0246522	1.65108	201	21.8036	2.08118	2.13395	2.84949	2.12076	3.2184	1.73135	3.17391	6.2439	3.11666	3.15259	3.00375	4.64749
thymine	1.37099	0.0252196	1.40228	269	10.9645	1.1026	0.820404	1.08252	1.56806	1.50888	1.5983	1.76577	1.3464	1.50386	1.91056	1.87816	2.36583
2-aminophenol	1.38282	0.0254112	0.204968	254	22.6238	0.0831602	0.0880494	0	0.0639445	0.119639	0.0886758	0.0908967	0	0	0	0	0
scopoletin	1.34986	0.0257643	1.23384	249	6.12011	0.396731	0.320032	0.550553	0.401175	0.498562	0.410098	0.468551	0.548419	0.554333	0.567414	0.566747	0.474326
pentadecanoic acid	1.30606	0.0273935	0.768206	300	18.7775	0.139911	0.124493	0.164249	0.19507	0.14885	0.140115	0.0776612	0.104303	0.125861	0.136017	0.120833	0.136458
Phenyl beta-D-glucopyranoside	1.35143	0.0287976	0	169	24.3937	0.28544	0.482012	0	0	0.207233	0.16859	0	0	0	0	0	0
alpha-Tocopherol	1.3196	0.0311601	1.40299	237	8.10627	11.6921	7.16482	9.97546	8.67917	5.74295	9.65566	7.82696	11.8521	12.3907	13.3868	16.3581	12.4177
5-Hydroxyindole-2-carboxylic acid	1.33559	0.0311636	0.794605	231	9.7953	0.405408	0.378725	0.288647	0.318322	0.326029	0.417656	0.321618	0.249172	0.34647	0.308669	0.23834	0.232044
2-hydroxypyridine	1.29345	0.0323104	1.22447	152	5.80451	23.5043	27.8975	28.1329	32.1115	32.4798	38.5652	40.8054	39.1305	40.5951	39.3885	33.4428	30.3368
beta-Glycerophosphoric acid	1.28641	0.0324065	1.30898	243	15.5395	10.2323	11.5716	12.5088	10.9514	17.6639	15.2805	16.0754	15.7512	20.9925	13.7224	19.8041	16.0281
guaiacol	1.32832	0.0325725	0.60045	166	8.4315	0.393468	0.273184	0.160806	0.229079	0.164779	0.203228	0.176111	0.13993	0.143659	0.138394	0.175323	0.0819499
benzoic acid	1.31367	0.0333518	1.17552	179	9.20425	3.32121	3.20391	4.73379	4.06652	4.4755	4.27072	4.2156	4.61174	4.90962	5.15402	4.80316	4.60264
cytidine-monophosphate	1.30846	0.0338396	1.24427	243	12.0293	1.77256	1.69742	2.37568	2.3829	2.10181	2.67172	3.10461	2.38819	2.64177	3.19304	2.35954	2.49093
beta-hydroxypyruvate	1.2763	0.0350151	1.15735	72	5.63472	8.48968	7.38611	9.70458	8.10613	9.32049	9.42762	11.3977	9.5685	10.1977	11.1058	9.8913	8.52437
Mono(2-ethylhexyl)phthalate	1.29783	0.0365811	1.24273	225	8.05579	0.12324	0.101697	0.150863	0.113307	0.13426	0.144625	0.121718	0.149125	0.159797	0.1492	0.183648	0.190921
Carbazole	1.25404	0.0366786	2.14454	167	6.46856	0.158917	0.185294	0.256209	0.287099	0.439986	0.370921	0.590246	0.709006	0.723422	0.877345	0.742317	0
L-Allothreonine	1.2642	0.0390054	1.97711	117	9.88823	1.64332	1.02988	0	1.46011	1.0536	0	1.45963	2.36618	2.221	1.04421	1.73753	1.42659
N-Methyl-L-glutamic acid	1.24907	0.039474	1.26083	98	8.03625	0.875307	1.13169	1.26383	1.00037	1.15595	1.57618	1.60789	1.80664	1.28252	1.38508	1.45185	1.29606
4-Hydroxycyclohexanecarboxylic acid	1.28945	0.0395723	3.25807	183	5.90927	0.079857	0	0.0850622	0	0	0	0.138632	0.0964726	0.117184	0.0799786	0	0.105052
4-Vinylphenol dimer	1.24383	0.040624	1.50397	192	9.17793	0.439564	0.36489	0	0.459932	0.552852	0.520379	0.556244	0.565679	0.650112	0.567191	0.59132	0.585161
Acetylsalicylic Acid	1.23779	0.0448939	0.172112	197	5.1514	0.0795515	0	0.0907519	0.0902045	0.0834253	0	0.0591952	0	0	0	0	0
1-Hydroxyanthraquinone	1.21898	0.0472894	1.21792	281	5.32077	0.735567	0.776791	1.05855	0.983107	1.06318	1.20384	1.06886	1.19579	1.23881	1.33061	1.29277	0.962726
Hippuric acid	1.23528	0.0475857	3.16254	105	6.8461	0	0	0.374764	0.254342	0	0	0.378611	0.399214	0.332517	0.547896	0.331334	0
creatine degr	1.20507	0.0491326	1.24974	262	5.62366	5.851	6.65937	5.81909	7.1722	7.48382	9.16068	10.6592	8.94054	10.0636	8.74696	7.23126	7.03026

## Sheet: 2-24
Metabolites	VIP value	p value	Fold Change(24/2)	Mass	RT（min）	S-2-1	S-2-2	S-2-3	S-2-4	S-2-5	S-2-6	S-24-1	S-24-2	S-24-3	S-24-4	S-24-5	S-24-6
(+-)-Dihydrocarveol	2.20904	2.70352e-05	0.413469	121	24.8767	1.29279	1.1344	1.10642	0.974748	1.26163	1.21433	0.224641	0.395363	0.629199	0.429414	0.78887	0.420319
nicotinic acid	2.07963	0.000131765	0.700844	180	9.60736	15.0835	13.6671	15.048	14.5874	15.4484	13.9479	9.14051	11.1116	9.61726	11.6713	12.1095	7.87152
Glutaric Acid	2.13068	0.000150423	0.379934	147	11.552	1.03666	1.22727	1.04763	0.917825	1.19827	0.749323	0.451817	0	0.480291	0.5316	0.476489	0.406643
2,3-Dimethylsuccinic acid	2.04404	0.000163701	3.76236	200	12.6106	0.0757006	0.258075	0.0879745	0	0.160456	0.242004	0.754329	0.49805	0.449437	0.486994	0.40177	0.510394
adipic acid	2.03713	0.000355559	0.443621	111	12.9093	0.876102	0.759349	0.870481	0.70037	0.666428	0.723167	0.423274	0.294207	0.467588	0.427493	0.426273	0
adenine	1.99739	0.000415891	0.410613	265	17.5278	41.8529	44.3883	62.4585	41.9377	53.3528	50.1773	13.0594	37.9467	20.4318	14.9104	27.2176	7.22314
6-hydroxy caproic acid dimer	2.05297	0.000595129	0.580985	187	15.2577	1.35755	1.02551	1.13727	0.989664	0.837497	0.790512	0.615196	0.620139	0.656783	0.602591	0.545715	0.525667
lactitol	1.97526	0.00063	0	229	19.457	0.255985	0.206613	0.257959	0.240859	0	0.218913	0	0	0	0	0	0
azelaic acid	2.01051	0.000860452	0.575359	201	16.5358	2.97677	2.0801	2.51043	2.23278	1.81317	1.67194	1.29193	1.30042	1.30649	1.39104	1.30152	1.05236
quinolinic acid	2.05294	0.00141341	1.32054	194	11.0811	0.569623	0.624271	0.757842	0.752342	0.671733	0.708849	0.759037	0.987636	0.88822	1.02751	0.890939	0.84062
3-hydroxybutyric acid	1.95106	0.00143032	0.0442525	147	7.72042	1.07702	1.64928	1.16228	1.51829	1.50378	0	0	0.305813	0	0	0	0
cis-gondoic acid	1.89221	0.00171943	0.629109	129	23.3306	2.98241	2.80199	2.85572	2.07353	2.05262	3.34219	1.34611	1.58981	1.80561	2.10276	1.67909	1.61059
pentadecanoic acid	1.89939	0.0017396	0.680156	300	18.7775	0.192826	0.15357	0.145725	0.157967	0.199897	0.180857	0.0776612	0.104303	0.125861	0.136017	0.120833	0.136458
3-(1-Pyrazolyl)-L-alanine	1.90016	0.00280823	0.133047	244	14.4786	0.169923	0.0985745	0.181208	0.105567	0.275674	0.112193	0	0	0	0	0.125482	0
aspartic acid	1.85634	0.0034591	1.1892	156	13.1062	686.244	678.404	783.914	809.003	689.138	764.517	950.264	830.34	905.325	763.281	870.626	926.006
oxalic acid	1.75835	0.00418139	4.33621	147	10.3805	1.23245	3.60685	1.57411	1.04126	2.38947	2.86043	12.2159	6.61574	11.9959	4.26307	4.72379	15.2753
guaiacol	1.86493	0.00421074	0.633914	166	8.4315	0.224502	0.22637	0.255778	0.160496	0.282614	0.199583	0.176111	0.13993	0.143659	0.138394	0.175323	0.0819499
glutamic acid	1.80523	0.00421487	1.23244	230	14.3204	19.1754	19.8357	21.7214	23.2792	20.4951	21.3585	29.6712	24.1547	27.8895	21.3767	25.841	26.1884
thymidine	1.85908	0.00555639	0.139772	155	12.6931	2.62422	2.77034	2.35511	2.04851	1.55092	0	1.23839	0	0.166814	0	0.181086	0
spermidine	1.72827	0.00569307	2.00204	201	21.8036	2.02807	2.50917	1.73855	1.99093	2.02254	1.36799	3.17391	6.2439	3.11666	3.15259	3.00375	4.64749
thymidine 5'-monophosphate degr prod	1.84948	0.00573485	0.201883	155	12.9538	5.76577	5.95488	4.97857	4.37426	2.8808	0.341648	2.28875	0.365515	0.253818	0.819746	0.322517	0.854583
Glucose-1-phosphate	1.70422	0.00586651	1.9063	217	8.87164	15.7298	10.5759	13.1243	4.3281	12.1471	12.5902	20.8383	29.6076	27.4965	15.0053	14.8376	22.7875
3-Hydroxypyridine	1.75457	0.00669817	0.692386	152	7.38024	34.6216	36.6984	41.6985	34.3742	29.4038	31.3155	24.9389	29.1976	25.6485	20.6738	30.4931	13.142
glycerol	1.71137	0.00683301	0.836091	205	9.57197	47.2427	43.8815	54.2251	41.5325	41.4945	50.0874	39.0759	35.1098	40.4824	39.9289	40.342	37.8819
hypoxanthine	1.8267	0.00690443	0.354745	265	16.6517	41.8395	49.1044	36.7926	25.1026	9.31046	32.828	18.3449	15.0379	9.05967	5.40112	16.6193	4.70439
tartaric acid	1.75145	0.00787267	0.361923	269	13.6102	0.295744	0.279446	0.347276	0.3052	0.29977	0.0424907	0.122555	0.110954	0.0955142	0.0524544	0.0118667	0.174849
4-methylumbelliferone	1.67595	0.0095934	0.383124	233	12.4762	1.21519	1.40816	1.80738	1.2449	1.46273	1.15542	0	1.32888	1.09835	0	0.750313	0
palmitic acid	1.66422	0.0101974	0.719573	314	19.7839	10.0801	7.03663	8.75376	8.66334	8.0575	10.639	4.27784	6.04294	7.121	5.86003	8.52207	6.47922
Isopropyl-beta-D-thiogalactopyranoside	1.6006	0.0119079	0	257	17.8731	1.5858	0	1.82944	2.19401	1.53873	0	0	0	0	0	0	0
oxamic acid	1.58125	0.0122543	0.743046	190	6.16929	1.31719	1.19799	1.69862	1.5199	1.05338	1.04926	0.939844	0.999256	1.01306	1.00082	1.02084	0.84894
heptadecanoic acid	1.53236	0.0122631	0.773093	117	21.3699	3.18757	3.01001	4.12853	4.02722	3.16573	3.93784	2.40176	2.78317	3.17388	2.52788	3.33782	2.36365
alpha-D-glucosamine 1-phosphate	1.71974	0.0125467	0	202	18.0771	0.156618	0.124781	0	0.149359	0.0998516	0	0	0	0	0	0	0
Cytosin	1.60279	0.0133873	0.703888	254	13.1305	9.71452	13.8493	9.47459	10.6524	11.3576	9.91457	7.16204	8.34496	8.54825	10.3546	7.10574	4.21101
Phenyl beta-D-glucopyranoside	1.69797	0.0137472	0	169	24.3937	0.430953	0.351462	0	0.433254	0.220788	0.0115018	0	0	0	0	0	0
O-phosphonothreonine	1.64778	0.0154047	0.628028	71	12.3727	19.878	12.2268	15.985	11.1582	20.8852	16.3045	12.0137	9.44273	6.50802	14.3843	11.5728	6.64413
erythrose 4-phosphate	1.58131	0.0171789	0	300	25.809	0.134689	0	0.0894995	0.0687435	0	0.0765859	0	0	0	0	0	0
Maltotriitol	1.59194	0.0183989	0.32472	204	24.5113	524.221	632.036	566.026	751.695	313.367	63.9159	212.857	34.8467	56.19	188.184	63.2308	370.555
Analyte 138	1.63783	0.0190722	1.20989	171	8.23555	0.416939	0.358724	0.496082	0.480923	0.394467	0.410196	0.418374	0.532381	0.563921	0.474539	0.569212	0.535666
Biphenyl	1.68676	0.0241607	1.18827	153	5.38937	2.4128	2.413	3.12135	3.22242	3.12783	3.06254	3.1577	3.58115	3.50849	3.78019	3.68743	2.91336
Analyte 79	1.55633	0.0252058	0.200117	199	6.64278	0.0924324	0.0711123	0.134443	0.0951267	0.0805442	0	0.0947869	0	0	0	0	0
maltotriose	1.51432	0.0266228	0.574938	204	24.281	14.6509	16.7728	17.0245	17.7428	10.1375	5.84674	6.98679	3.15854	9.6247	8.81534	7.40461	11.2556
Homogentisic acid	1.44206	0.0272387	0.406953	237	16.4613	0.131373	0.162954	0.179852	0.220896	0.272614	0.171871	0	0.161695	0.217024	0	0.0850285	0
L-cysteine	1.62225	0.0287476	0	216	18.5883	0.403926	0.332641	0	0.123924	0.527946	0	0	0	0	0	0	0
alanine	1.63617	0.0291341	0.854393	116	6.7973	935.476	851.484	853.811	824.263	766.754	703.268	742.232	743.233	705.013	537.645	726.125	762.226
Sophorose	1.46962	0.0292446	0.811811	233	17.1032	3.8798	3.95525	4.05047	3.8665	3.48683	3.81133	2.71678	3.71962	3.90636	2.74049	3.43484	2.1943
N-alpha-Acetyl-L-ornithine	1.45711	0.0310993	1.4015	200	14.5176	0.733973	0.889655	0.791454	0.943614	1.37887	1.11808	1.95412	1.29335	1.36694	1.10494	1.23095	1.25641
Cysteinylglycine	1.52342	0.032265	0.139933	257	24.3052	1.2983	1.38499	1.3082	1.30984	0	0	0.741828	0	0	0	0	0
glycolic acid	1.41097	0.0334236	0.86992	147	6.35486	10.0968	8.82781	12.0705	9.72043	9.98442	8.72681	8.26759	8.68271	8.96563	8.94126	8.89575	7.94361
Maleamate	1.39661	0.036349	2.07856	244	6.67092	31.3924	1.83836	13.5744	14.4779	18.1702	1.97589	29.9967	44.5075	32.4667	21.5837	16.1219	24.579
histidine	1.59952	0.0367356	0.622791	254	18.2801	11.7728	17.5875	12.014	7.32073	13.6057	7.82634	7.59339	9.68276	5.15912	4.00376	7.35205	9.88338
2'-Deoxycytidine 5'-triphosphate degr prod	1.48291	0.0387504	1.13072	58	5.11909	1144.49	1038.19	1387.66	1104.73	1139.09	1082.52	1238.86	1207.2	1288.92	1438.07	1390.63	1234.5
D-Glyceric acid	1.34335	0.0394148	0.878343	189	10.424	0.944864	1.0644	0.99603	1.2293	1.11546	1.01225	0.94839	0.891587	1.08499	0.851694	0.953386	0.85823
cholesterol	1.48456	0.043059	1.25536	213	27.1255	0.422127	0.381256	0.510269	0.471095	0.351135	0.46446	0.377656	0.477645	0.550497	0.607402	0.60168	0.649477
uracil	1.42871	0.0499668	0.892913	241	10.5472	56.6747	56.4195	53.1224	52.76	61.1367	51.332	51.4154	50.6361	57.5456	45.1854	49.3581	41.8112
